# Supplementary material for: Circular RNA Involved in the Protective Effect of Malva sylvestris L. on Myocardial Ischemic/Re-Perfused Injury
Source: Front Pharmacol. 2020 Sep 25;11:520486. doi: 10.3389/fphar.2020.520486 (PMC7546788; doi:10.3389/fphar.2020.520486)
Supplement: Supplementary file 2 [file Table_1.xlsx]

## Sheet: Supplementary Table1
miRNA	target	target_start	target_end	energy(kcal/mol)	MFE ratio	target_region(3'->5')	mirna-target_pairing(5'->3')	miRNA_sequence(5'->3')	Symbol	Description	KEGG_A_class	KEGG_B_class Pathway	K_ID	GO Component	GO Function	GO Process
rno-miR-29a-5p	ENSRNOT00000000086	534	175	-12.5	1	AGACUAAAAAUUUUCUAUAGA-	x|||||||x|xxx:|xxx||xx	ACUGAUUUCUUUUGGUGUUCAG	Mtf2	metal response element binding transcription factor 2 [Source:RGD Symbol;Acc:1304727]	-	-	-	-	GO:0043227//membrane-bounded organelle;GO:0031981//nuclear lumen;GO:0005623//cell;GO:0031974//membrane-enclosed lumen;GO:0005634//nucleus;GO:0043229//intracellular organelle;GO:0005575//cellular_component;GO:0043226//organelle;GO:0044464//cell part;GO:0044424//intracellular part;GO:0043233//organelle lumen;GO:0044446//intracellular organelle part;GO:0005622//intracellular;GO:0005737//cytoplasm;GO…	GO:0005515//protein binding;GO:0001071//nucleic acid binding transcription factor activity;GO:0042393//histone binding;GO:0097159//organic cyclic compound binding;GO:0003676//nucleic acid binding;GO:0003700//transcription factor activity, sequence-specific DNA binding;GO:0043167//ion binding;GO:0005488//binding;GO:1901363//heterocyclic compound binding;GO:0003674//molecular_function;GO:0003677//D…	GO:0034641//cellular nitrogen compound metabolic process;GO:0009058//biosynthetic process;GO:0032502//developmental process;GO:0019538//protein metabolic process;GO:0048856//anatomical structure development;GO:0044767//single-organism developmental process;GO:0006996//organelle organization;GO:0044267//cellular protein metabolic process;GO:0044238//primary metabolic process;GO:0006464//cellular p…
rno-miR-29a-5p	ENSRNOT00000008660	2021	1113	-21.8	0.996043	CGACUAAAGAGUCUGUCGAC--	x|||||||||:xx:xx|:|xxx	ACUGAUUUCUUUUGGUGUUCAG	Fam163b	family with sequence similarity 163, member B [Source:RGD Symbol;Acc:1597714]	-	-	-	-	GO:0005575//cellular_component	-	-
rno-miR-29a-5p	ENSRNOT00000010035	2760	456	-19.2	1	AGACUAAAUGAGGAUGACUCAACAGUCC	x|||||||x||:xxx:||x||xx||||x	ACUGAUUU-CUU---UUG-GUGUUCAG-	Gdf11	growth differentiation factor 11 [Source:RGD Symbol;Acc:2673]	-	-	-	-	GO:0005622//intracellular;GO:0043226//organelle;GO:0070013//intracellular organelle lumen;GO:0043233//organelle lumen;GO:0005615//extracellular space;GO:0005576//extracellular region;GO:0043229//intracellular organelle;GO:0043231//intracellular membrane-bounded organelle;GO:0005575//cellular_component;GO:0005623//cell;GO:0044446//intracellular organelle part;GO:0044428//nuclear part;GO:0043227//m…	GO:0003674//molecular_function	GO:0050789//regulation of biological process;GO:0051716//cellular response to stimulus;GO:0007165//signal transduction;GO:0008219//cell death;GO:0019538//protein metabolic process;GO:0044767//single-organism developmental process;GO:0008152//metabolic process;GO:0044237//cellular metabolic process;GO:0036211//protein modification process;GO:0043412//macromolecule modification;GO:0044238//primary …
rno-miR-29a-5p	ENSRNOT00000028264	916	826	-23.6	0.627153	AGACUGAGGGG--UGUUGGGUCG	x||||:|:|::xx:xx:xx|||x	ACUGAUUUCUUUUGGUGUUCAG-	Mpp3	membrane palmitoylated protein 3 [Source:RGD Symbol;Acc:620015]	-	-	-	-	GO:0005576//extracellular region;GO:0043229//intracellular organelle;GO:0043231//intracellular membrane-bounded organelle;GO:0005575//cellular_component;GO:0005623//cell;GO:0044446//intracellular organelle part;GO:0044428//nuclear part;GO:0043227//membrane-bounded organelle;GO:0044421//extracellular region part	GO:0003674//molecular_function	-
rno-miR-29a-5p	ENSRNOT00000048407	1470	1458	-23.7	0.801798	AGACUAAGGAACACCAUCAAACGUA	x||||||:|||x||||x|||xx||x	ACUGAUUUCUUUUGGU-GUU--CAG	Ksr1	kinase suppressor of ras 1 [Source:RGD Symbol;Acc:1308105]	Environmental Information Processing	Signal transduction	ko04014//Ras signaling pathway	K14958	GO:0005575//cellular_component;GO:0044464//cell part;GO:0043229//intracellular organelle;GO:0043231//intracellular membrane-bounded organelle;GO:0005622//intracellular;GO:0005783//endoplasmic reticulum;GO:0005623//cell;GO:0043226//organelle;GO:0043227//membrane-bounded organelle;GO:0032991//macromolecular complex;GO:0044444//cytoplasmic part;GO:0005737//cytoplasm;GO:0012505//endomembrane system;G…	GO:0005515//protein binding;GO:0016740//transferase activity;GO:0016301//kinase activity;GO:0003824//catalytic activity;GO:0016772//transferase activity, transferring phosphorus-containing groups;GO:0019899//enzyme binding;GO:0003674//molecular_function;GO:0043167//ion binding;GO:0005488//binding	GO:0050896//response to stimulus;GO:0008152//metabolic process;GO:0009987//cellular process;GO:0043170//macromolecule metabolic process;GO:0044700//single organism signaling;GO:0036211//protein modification process;GO:0044237//cellular metabolic process;GO:0044699//single-organism process;GO:0023052//signaling;GO:0008150//biological_process;GO:0044238//primary metabolic process;GO:0007165//signal…
rno-miR-29a-5p	ENSRNOT00000072511	2428	2332	-19.4	1	AGACUAAA-UACAUCGUAAGUA	x|||||||xx|x|:|::||||x	ACUGAUUUCUUUUGGUGUUCAG	Mmab	methylmalonic aciduria (cobalamin deficiency) cblB type [Source:RGD Symbol;Acc:1596242]	Metabolism	Metabolism of cofactors and vitamins	ko00860//Porphyrin and chlorophyll metabolism	K00798	GO:0005575//cellular_component	GO:0016765//transferase activity, transferring alkyl or aryl (other than methyl) groups;GO:0016740//transferase activity;GO:0003674//molecular_function;GO:0003824//catalytic activity	GO:0008150//biological_process
rno-miR-29a-5p	ENSRNOT00000076507	1696	1233	-14.2	1	CGACUGAGACUAA-AAUAGGA-	x||||:|:xxx||xx|:|:|xx	ACUGAUUUCUUUUGGUGUUCAG	Asph-206	aspartate-beta-hydroxylase [Source:RGD Symbol;Acc:1312000]	-	-	-	-	GO:0005623//cell;GO:0005575//cellular_component	GO:0016491//oxidoreductase activity;GO:0003824//catalytic activity;GO:0003674//molecular_function	GO:0065008//regulation of biological quality;GO:0044267//cellular protein metabolic process;GO:0043412//macromolecule modification;GO:0006464//cellular protein modification process;GO:0071704//organic substance metabolic process;GO:0044260//cellular macromolecule metabolic process;GO:0008152//metabolic process;GO:0036211//protein modification process;GO:0044237//cellular metabolic process;GO:0042…
rno-miR-29a-5p	ENSRNOT00000084266	945	826	-23.6	0.640906	AGACUGAGGGG--UGUUGGGUCG	x||||:|:|::xx:xx:xx|||x	ACUGAUUUCUUUUGGUGUUCAG-	Mpp3	membrane palmitoylated protein 3 [Source:RGD Symbol;Acc:620015]	-	-	-	-	GO:0005575//cellular_component;GO:0005623//cell;GO:0044446//intracellular organelle part	GO:0003674//molecular_function	-
rno-miR-29a-5p	ENSRNOT00000077044	1634	1726	-24.5	0.73621	AGCUACGAGGGG--CCGGAAUGGUCG	x||||:|:|::xx:xx:xx|||x	ACUGAUUUCUUUUGGUGUUCAG-	Asph-207	aspartate-beta-hydroxylase [Source:RGD Symbol;Acc:1312000]					GO:0005783//endoplasmic reticulum;GO:0005623//cell;GO:0043226//organelle
rno-miR-423-3p	ENSRNOT00000000086	854	775	-19.5	1	AGACUAAAAAUUUUCUAUAGA-	x|||||||x|xxx:|xxx||xx	AGCUCGGU---CU--GAGGCCCCUCAGU-	Mtf2	metal response element binding transcription factor 2 [Source:RGD Symbol;Acc:1304727]	-	-	-	-	GO:0043227//membrane-bounded organelle;GO:0031981//nuclear lumen;GO:0005623//cell;GO:0031974//membrane-enclosed lumen;GO:0005634//nucleus;GO:0043229//intracellular organelle;GO:0005575//cellular_component;GO:0043226//organelle;GO:0044464//cell part;GO:0044424//intracellular part;GO:0043233//organelle lumen;GO:0044446//intracellular organelle part;GO:0005622//intracellular;GO:0005737//cytoplasm;GO…	GO:0005515//protein binding;GO:0001071//nucleic acid binding transcription factor activity;GO:0042393//histone binding;GO:0097159//organic cyclic compound binding;GO:0003676//nucleic acid binding;GO:0003700//transcription factor activity, sequence-specific DNA binding;GO:0043167//ion binding;GO:0005488//binding;GO:1901363//heterocyclic compound binding;GO:0003674//molecular_function;GO:0003677//D…	GO:0034641//cellular nitrogen compound metabolic process;GO:0009058//biosynthetic process;GO:0032502//developmental process;GO:0019538//protein metabolic process;GO:0048856//anatomical structure development;GO:0044767//single-organism developmental process;GO:0006996//organelle organization;GO:0044267//cellular protein metabolic process;GO:0044238//primary metabolic process;GO:0006464//cellular p…
rno-miR-423-3p	ENSRNOT00000008660	2021	972	-24.6	0.977685	ACGAGUCGAAGGGGUUUCC-UGGAAUCAU	x||||:|:xxx|:xx:|||xx|||x|||x	AGCUCGGU---CU--GAGGCCCCUCAGU-	Fam163b	family with sequence similarity 163, member B [Source:RGD Symbol;Acc:1597714]	-	-	-	-	GO:0005575//cellular_component	-	-
rno-miR-423-3p	ENSRNOT00000010035	2760	1811	-24.5	0.994713	CCGAGCCA-AGUCAGGUCAGAGACGG	x|||||||x|x||x||xxx|||x|:x	AGCUCGGUCUGAGGCC--CCUCAGU-	Gdf11	growth differentiation factor 11 [Source:RGD Symbol;Acc:2673]	-	-	-	-	GO:0005622//intracellular;GO:0043226//organelle;GO:0070013//intracellular organelle lumen;GO:0043233//organelle lumen;GO:0005615//extracellular space;GO:0005576//extracellular region;GO:0043229//intracellular organelle;GO:0043231//intracellular membrane-bounded organelle;GO:0005575//cellular_component;GO:0005623//cell;GO:0044446//intracellular organelle part;GO:0044428//nuclear part;GO:0043227//m…	GO:0003674//molecular_function	GO:0050789//regulation of biological process;GO:0051716//cellular response to stimulus;GO:0007165//signal transduction;GO:0008219//cell death;GO:0019538//protein metabolic process;GO:0044767//single-organism developmental process;GO:0008152//metabolic process;GO:0044237//cellular metabolic process;GO:0036211//protein modification process;GO:0043412//macromolecule modification;GO:0044238//primary …
rno-miR-423-3p	ENSRNOT00000028264	916	811	-23.8	0.912859	GUUGGGUCGUGUUGUCCUCGGGGC----	x|:|:|:|:xx:|xxx|x|||||xxxxx	AGCUCGGU--CUGA--GGCCCCUCAGU	Mpp3	membrane palmitoylated protein 3 [Source:RGD Symbol;Acc:620015]	-	-	-	-	GO:0070013//intracellular organelle lumen;GO:0043233//organelle lumen;GO:0005615//extracellular space	GO:0003674//molecular_function	-
rno-miR-423-3p	ENSRNOT00000048407	1470	318	-39.3	0.005935	CCGAGUCGGGACCCGGGGAGG--	x||||:|:|:xx||||||||xxx	AGCUCGGUCUGAGGCCCCUCAGU	Ksr1	kinase suppressor of ras 1 [Source:RGD Symbol;Acc:1308105]	Environmental Information Processing	Signal transduction	ko04014//Ras signaling pathway	K14958	GO:0005575//cellular_component;GO:0044464//cell part;GO:0043229//intracellular organelle;GO:0043231//intracellular membrane-bounded organelle;GO:0005622//intracellular;GO:0005783//endoplasmic reticulum;GO:0005623//cell;GO:0043226//organelle;GO:0043227//membrane-bounded organelle;GO:0032991//macromolecular complex;GO:0044444//cytoplasmic part;GO:0005737//cytoplasm;GO:0012505//endomembrane system;G…	GO:0005515//protein binding;GO:0016740//transferase activity;GO:0016301//kinase activity;GO:0003824//catalytic activity;GO:0016772//transferase activity, transferring phosphorus-containing groups;GO:0019899//enzyme binding;GO:0003674//molecular_function;GO:0043167//ion binding;GO:0005488//binding	GO:0050896//response to stimulus;GO:0008152//metabolic process;GO:0009987//cellular process;GO:0043170//macromolecule metabolic process;GO:0044700//single organism signaling;GO:0036211//protein modification process;GO:0044237//cellular metabolic process;GO:0044699//single-organism process;GO:0023052//signaling;GO:0008150//biological_process;GO:0044238//primary metabolic process;GO:0007165//signal…
rno-miR-423-3p	ENSRNOT00000072511	2428	2037	-23.5	0.999068	CUGAGCCGACUCUUUACGCUGUCGU	x:|||||:xxx||::xx|xx|||:x	AGCUCGGU-CUGAGGCCCCUCAGU-	Mmab	methylmalonic aciduria (cobalamin deficiency) cblB type [Source:RGD Symbol;Acc:1596242]	Metabolism	Metabolism of cofactors and vitamins	ko00860//Porphyrin and chlorophyll metabolism	K00798	GO:0005575//cellular_component	GO:0016765//transferase activity, transferring alkyl or aryl (other than methyl) groups;GO:0016740//transferase activity;GO:0003674//molecular_function;GO:0003824//catalytic activity	GO:0008150//biological_process
rno-miR-423-3p	ENSRNOT00000076507	1696	967	-23.5	0.993745	CCGAGCCACUGAGUAUAUG-AGAGUA-	x|||||||xx||x|xxx:|xx||||xx	AGCUCGGU--CUGA--GGCCCCUCAGU	Asph-206	aspartate-beta-hydroxylase [Source:RGD Symbol;Acc:1312000]	-	-	-	-	GO:0005623//cell;GO:0005575//cellular_component	GO:0016491//oxidoreductase activity;GO:0003824//catalytic activity;GO:0003674//molecular_function	GO:0065008//regulation of biological quality;GO:0044267//cellular protein metabolic process;GO:0043412//macromolecule modification;GO:0006464//cellular protein modification process;GO:0071704//organic substance metabolic process;GO:0044260//cellular macromolecule metabolic process;GO:0008152//metabolic process;GO:0036211//protein modification process;GO:0044237//cellular metabolic process;GO:0042…
rno-miR-423-3p	ENSRNOT00000084266	945	811	-23.8	0.919624	GUUGGGUCGUGUUGUCCUCGGGGC----	x|:|:|:|:xx:|xxx|x|||||xxxxx	AGCUCGGU--CUGA--GGCCCCUCAGU	Mpp3	membrane palmitoylated protein 3 [Source:RGD Symbol;Acc:620015]	-	-	-	-	GO:0044444//cytoplasmic part;GO:0005737//cytoplasm	GO:0003674//molecular_function	-
rno-miR-423-3p	ENSRNOT00000077044	945	811	-23.8	0.919624	GUUGGGUCGUGUUGUCCUCGGGGC----	x|:|:|:|:xx:|xxx|x|||||xxxxx	AGCUCGGU--CUGA--GGCCCCUCAGU	Asph-207	membrane palmitoylated protein 3 [Source:RGD Symbol;Acc:620015]	-	-	-	-	GO:0044444//cytoplasmic part;GO:0005737//cytoplasm	GO:0003674//molecular_function	-
